# Supplementary material for: Transcriptomic Analysis of Peripheral Blood Mononuclear Cells During Ostertagia ostertagi Infection in Cattle Highlights a Generalized Host Immune Reaction
Source: Biology (Basel). 2025 Aug 12;14(8):1034. doi: 10.3390/biology14081034 (PMC12384011; doi:10.3390/biology14081034)
Supplement: Supplementary file 1 [file biology-14-01034-s001.zip › biology-3687309-Table S1.txt]

Ensembl ID	T3 (14 dpi)	T4 (21 dpi)	T5 (26 dpi)
ENSBTAG00000064507	-3.26	-3.44	-3.06
ENSBTAG00000066232	-3.03	-3.86	-3.58
ENSBTAG00000012931	-2.56	-3.25	-3.12
ENSBTAG00000057134	-2.48	-2.78	-2.34
ENSBTAG00000057087	-2.3	-2.22	-2.07
ENSBTAG00000057938	-2.3	-2.52	-2.15
ENSBTAG00000055475	-2.27	-2.05	-2.5
ENSBTAG00000069560	-2.21	-2.47	-2.52
ENSBTAG00000057510	-2.19	-2.08	-1.85
ENSBTAG00000048849	-2.17	-2.05	-1.95
ENSBTAG00000061153	-2.15	-2.04	-1.67
ENSBTAG00000058099	-1.93	-1.86	-2.19
ENSBTAG00000051259	-1.92	-2.26	-1.77
ENSBTAG00000005996	-1.85	-2.16	-1.7
ENSBTAG00000047865	-1.84	-1.88	-2.25
ENSBTAG00000069177	-1.76	-2.12	-1.96
ENSBTAG00000059141	-1.75	-2.62	-2.06
ENSBTAG00000056278	-1.75	-1.65	-1.64
ENSBTAG00000063711	-1.73	-2.22	-2.04
ENSBTAG00000062435	-1.72	-1.65	-1.7
ENSBTAG00000059443	-1.68	-2.32	-2.2
ENSBTAG00000069551	-1.67	-1.75	-1.3
ENSBTAG00000057897	-1.61	-1.95	-1.63
ENSBTAG00000068952	-1.59	-1.58	-1.24
ENSBTAG00000011928	-1.57	-1.73	-1.35
ENSBTAG00000059080	-1.52	-2.16	-1.53
ENSBTAG00000069806	-1.5	-1.67	-1.55
ENSBTAG00000060289	-1.49	-1.81	-1.84
ENSBTAG00000052173	-1.45	-1.4	-1.13
ENSBTAG00000068851	-1.45	-1.77	-1.37
ENSBTAG00000064129	-1.44	-1.46	-1.32
ENSBTAG00000066078	-1.44	-1.99	-1.6
ENSBTAG00000061138	-1.44	-1.64	-1.89
ENSBTAG00000060188	-1.41	-1.54	-1.42
ENSBTAG00000061307	-1.41	-1.32	-1.46
ENSBTAG00000008175	-1.4	-1.44	-1.18
ENSBTAG00000056713	-1.39	-1.47	-1.32
ENSBTAG00000063401	-1.38	-1.74	-1.8
ENSBTAG00000023182	-1.37	-1.31	-1.28
ENSBTAG00000065500	-1.36	-1.51	-1.64
ENSBTAG00000014469	-1.36	-1.18	-1.25
ENSBTAG00000064481	-1.36	-1.39	-1.19
ENSBTAG00000068897	-1.34	-1.35	-1.17
ENSBTAG00000061623	-1.34	-1.68	-1.76
ENSBTAG00000061642	-1.32	-1.45	-1.29
ENSBTAG00000067062	-1.3	-1.34	-1.27
ENSBTAG00000069031	-1.3	-1.37	-1.21
ENSBTAG00000060895	-1.3	-1.21	-1.12
ENSBTAG00000058089	-1.29	-1.31	-1.63
ENSBTAG00000057810	-1.29	-1.4	-1.48
ENSBTAG00000009023	-1.28	-1.39	-1.38
ENSBTAG00000021162	-1.25	-1.27	-1.02
ENSBTAG00000008176	-1.25	-1.39	-1.36
ENSBTAG00000017734	-1.24	-1.14	-1.05
ENSBTAG00000033563	-1.24	-1.08	-1.04
ENSBTAG00000011981	-1.24	-1	-1.15
ENSBTAG00000015553	-1.23	-1.09	-1.13
ENSBTAG00000060491	-1.23	-1.07	-1.17
ENSBTAG00000060347	-1.23	-1.54	-1.44
ENSBTAG00000060590	-1.23	-1.22	-1.21
ENSBTAG00000000363	-1.23	-1.25	-1.1
ENSBTAG00000014111	-1.22	-1.18	-1.24
ENSBTAG00000004886	-1.21	-1.21	-1.42
ENSBTAG00000014021	-1.2	-1.19	-1.02
ENSBTAG00000013412	-1.2	-1.15	-1.13
ENSBTAG00000062943	-1.2	-1.43	-1.35
ENSBTAG00000066617	-1.19	-1.87	-1.88
ENSBTAG00000067318	-1.16	-1.39	-1.28
ENSBTAG00000020826	-1.16	-1.15	-1.13
ENSBTAG00000021020	-1.15	-1.18	-1.08
ENSBTAG00000005866	-1.14	-1.53	-1.2
ENSBTAG00000057541	-1.14	-1.07	-1.37
ENSBTAG00000053679	-1.13	-1.23	-1.3
ENSBTAG00000020142	-1.13	-1.26	-1.16
ENSBTAG00000000988	-1.13	-1.41	-1.02
ENSBTAG00000038434	-1.13	-1.15	-1.03
ENSBTAG00000004361	-1.13	-1.12	-1.03
ENSBTAG00000000955	-1.12	-1.16	-1.08
ENSBTAG00000066164	-1.12	-1.71	-1.61
ENSBTAG00000055916	-1.12	-1.45	-1.29
ENSBTAG00000026909	-1.12	-1.35	-1.11
ENSBTAG00000046561	-1.12	-1.26	-1.13
ENSBTAG00000020654	-1.11	-1.14	-1.07
ENSBTAG00000045617	-1.1	-1.35	-1.25
ENSBTAG00000013938	-1.1	-1.12	-1.04
ENSBTAG00000019746	-1.1	-1.1	-1.16
ENSBTAG00000043249	-1.1	-1.3	-1.23
ENSBTAG00000061662	-1.09	-1.25	-1.16
ENSBTAG00000047219	-1.08	-1	-1.1
ENSBTAG00000008048	-1.08	-1.21	-1.09
ENSBTAG00000068889	-1.07	-1.12	-1.05
ENSBTAG00000068681	-1.07	-1.22	-1.15
ENSBTAG00000050218	-1.07	-1.19	-1.17
ENSBTAG00000061590	-1.07	-1.38	-1.22
ENSBTAG00000018745	-1.06	-1.12	-1.17
ENSBTAG00000067131	-1.06	-1.3	-1.16
ENSBTAG00000000175	-1.06	-1.2	-1.02
ENSBTAG00000031044	-1.06	-1.2	-1.32
ENSBTAG00000066826	-1.06	-1.23	-1.18
ENSBTAG00000005328	-1.05	-1.05	-1.16
ENSBTAG00000019750	-1.05	-1.1	-1.17
ENSBTAG00000013132	-1.05	-1.07	-1.22
ENSBTAG00000005862	-1.05	-1.23	-1.02
ENSBTAG00000007442	-1.04	-1.16	-1.05
ENSBTAG00000067365	-1.04	-1.38	-1.39
ENSBTAG00000062458	-1.04	-1.38	-1.22
ENSBTAG00000065011	-1.04	-1.61	-1.36
ENSBTAG00000013001	-1.03	-1.27	-1.08
ENSBTAG00000019053	-1.03	-1.23	-1.22
ENSBTAG00000060990	-1.02	-1.14	-1.24
ENSBTAG00000006448	-1.01	-1.15	-1.02
ENSBTAG00000012454	-1	-1.09	-1.06
ENSBTAG00000001868	1	1.1	1.12
ENSBTAG00000017890	1	1.18	1.04
ENSBTAG00000003470	1	1.32	1.27
ENSBTAG00000012927	1	1.11	1.09
ENSBTAG00000018283	1	1.16	1.04
ENSBTAG00000011421	1.01	1.08	1
ENSBTAG00000001368	1.01	1.32	1.28
ENSBTAG00000027361	1.01	1.02	1.14
ENSBTAG00000018152	1.01	1.1	1.2
ENSBTAG00000014918	1.01	1.18	1.08
ENSBTAG00000004727	1.01	1.19	1.35
ENSBTAG00000055397	1.01	1.07	1.13
ENSBTAG00000019851	1.01	1.17	1.11
ENSBTAG00000007572	1.02	1.15	1
ENSBTAG00000048155	1.02	1.03	1.01
ENSBTAG00000008237	1.02	1.06	1.02
ENSBTAG00000020539	1.02	1.08	1.02
ENSBTAG00000025401	1.02	1.27	1.18
ENSBTAG00000008692	1.02	1.24	1.03
ENSBTAG00000015801	1.02	1.27	1.03
ENSBTAG00000006495	1.03	1.02	1.07
ENSBTAG00000020457	1.03	1.03	1.04
ENSBTAG00000013411	1.03	1.12	1.19
ENSBTAG00000053928	1.03	1.09	1.37
ENSBTAG00000023452	1.04	1.08	1.14
ENSBTAG00000015318	1.04	1.34	1.18
ENSBTAG00000046248	1.04	1.07	1.01
ENSBTAG00000046012	1.04	1.21	1.01
ENSBTAG00000010658	1.04	1.04	1.17
ENSBTAG00000000810	1.04	1.07	1.06
ENSBTAG00000046939	1.04	1.11	1.05
ENSBTAG00000016588	1.04	1.18	1.01
ENSBTAG00000016532	1.04	1.22	1.07
ENSBTAG00000006938	1.04	1.02	1.12
ENSBTAG00000018387	1.04	1.12	1.17
ENSBTAG00000021514	1.04	1.11	1.06
ENSBTAG00000061194	1.05	1.2	1.17
ENSBTAG00000015228	1.05	1.21	1
ENSBTAG00000054131	1.05	1.11	1.13
ENSBTAG00000026428	1.05	1.14	1.07
ENSBTAG00000017645	1.06	1.04	1.14
ENSBTAG00000065686	1.06	1.06	1.08
ENSBTAG00000000347	1.06	1.2	1.08
ENSBTAG00000018013	1.06	1.08	1.04
ENSBTAG00000008406	1.06	1.32	1.19
ENSBTAG00000019754	1.06	1.55	1.11
ENSBTAG00000004783	1.06	1.34	1.09
ENSBTAG00000013099	1.07	1.34	1.04
ENSBTAG00000030650	1.07	1.11	1.06
ENSBTAG00000011190	1.07	1.19	1.15
ENSBTAG00000013501	1.07	1.09	1.35
ENSBTAG00000017496	1.07	1.07	1.13
ENSBTAG00000000312	1.08	1.1	1.06
ENSBTAG00000025868	1.08	1.21	1.18
ENSBTAG00000010830	1.08	1.19	1.02
ENSBTAG00000033334	1.08	1.03	1.16
ENSBTAG00000009956	1.08	1	1.1
ENSBTAG00000010416	1.08	1.18	1.05
ENSBTAG00000046875	1.08	1.23	1.28
ENSBTAG00000010584	1.09	1.17	1.1
ENSBTAG00000017002	1.09	1.27	1.15
ENSBTAG00000008631	1.09	1.1	1.16
ENSBTAG00000069307	1.09	1.05	1.17
ENSBTAG00000045548	1.09	1.05	1.09
ENSBTAG00000045834	1.09	1	1.17
ENSBTAG00000006195	1.1	1.3	1.16
ENSBTAG00000021482	1.1	1.12	1.08
ENSBTAG00000009982	1.1	1.29	1.12
ENSBTAG00000047676	1.1	1.18	1.05
ENSBTAG00000019915	1.1	1.2	1.08
ENSBTAG00000004268	1.1	1.15	1.07
ENSBTAG00000046548	1.11	1.04	1.13
ENSBTAG00000002738	1.11	1.03	1
ENSBTAG00000000428	1.11	1.1	1.37
ENSBTAG00000030648	1.11	1.23	1.16
ENSBTAG00000002770	1.11	1.15	1
ENSBTAG00000021776	1.11	1.08	1.14
ENSBTAG00000022027	1.12	1.08	1.09
ENSBTAG00000026502	1.12	1.29	1.06
ENSBTAG00000043971	1.12	1.38	1.31
ENSBTAG00000007375	1.12	1	1.2
ENSBTAG00000027711	1.12	1.15	1.16
ENSBTAG00000026415	1.12	1.1	1.27
ENSBTAG00000004114	1.13	1.2	1.2
ENSBTAG00000005688	1.13	1.2	1.19
ENSBTAG00000003806	1.13	1.13	1.15
ENSBTAG00000016552	1.13	1.27	1.12
ENSBTAG00000021499	1.13	1.23	1.1
ENSBTAG00000006839	1.13	1.48	1.35
ENSBTAG00000016057	1.14	1.12	1.02
ENSBTAG00000047229	1.14	1.11	1.17
ENSBTAG00000047265	1.14	1.1	1.14
ENSBTAG00000012087	1.14	1.53	1.44
ENSBTAG00000027654	1.14	1.43	1.26
ENSBTAG00000011934	1.14	1.15	1.1
ENSBTAG00000014265	1.15	1.29	1.08
ENSBTAG00000017574	1.16	1.49	1.73
ENSBTAG00000019519	1.16	1.2	1.33
ENSBTAG00000066361	1.16	1.22	1.1
ENSBTAG00000015950	1.16	1.58	1.16
ENSBTAG00000010681	1.16	1.16	1.24
ENSBTAG00000010447	1.16	1.19	1.15
ENSBTAG00000025161	1.17	1.17	1.08
ENSBTAG00000015604	1.17	1.33	1.02
ENSBTAG00000012265	1.18	2.32	2.55
ENSBTAG00000017056	1.18	1.26	1.55
ENSBTAG00000026422	1.18	1.16	1.22
ENSBTAG00000012909	1.18	1.61	1.62
ENSBTAG00000046869	1.19	1.25	1.24
ENSBTAG00000020983	1.19	1.31	1.05
ENSBTAG00000063864	1.19	1.3	1.26
ENSBTAG00000047508	1.19	1.31	1.19
ENSBTAG00000050077	1.2	1.21	1.15
ENSBTAG00000001814	1.2	1.4	1
ENSBTAG00000007215	1.21	1.27	1.14
ENSBTAG00000020203	1.21	1.31	1.17
ENSBTAG00000025669	1.21	1.11	1.09
ENSBTAG00000008528	1.21	1.17	1.11
ENSBTAG00000018633	1.22	1.36	1.24
ENSBTAG00000047158	1.22	1.11	1.13
ENSBTAG00000007153	1.22	1.07	1.1
ENSBTAG00000003692	1.22	1.38	1.3
ENSBTAG00000019040	1.22	1.48	1.17
ENSBTAG00000001937	1.23	1.21	1.2
ENSBTAG00000013666	1.23	1.62	1.12
ENSBTAG00000021222	1.23	1.37	1.62
ENSBTAG00000061619	1.23	1.38	1.14
ENSBTAG00000031327	1.23	1.56	1.47
ENSBTAG00000018366	1.23	1.3	1.17
ENSBTAG00000046111	1.23	1.14	1.19
ENSBTAG00000054195	1.23	1.44	1.24
ENSBTAG00000045784	1.23	1.28	1.15
ENSBTAG00000018073	1.23	1.55	1.27
ENSBTAG00000000550	1.24	1.28	1.28
ENSBTAG00000015815	1.25	1.41	1.29
ENSBTAG00000000647	1.25	1.26	1.11
ENSBTAG00000001110	1.26	1.37	1.07
ENSBTAG00000019069	1.26	1.4	1.23
ENSBTAG00000031631	1.26	1.34	1.06
ENSBTAG00000030335	1.26	1.46	1.15
ENSBTAG00000014643	1.26	1.41	1.28
ENSBTAG00000039138	1.27	1.43	1.41
ENSBTAG00000038034	1.27	1.26	1.29
ENSBTAG00000003923	1.28	1.74	1.28
ENSBTAG00000018417	1.28	1.44	1.32
ENSBTAG00000012289	1.28	1.45	1.16
ENSBTAG00000005038	1.28	1.28	1.29
ENSBTAG00000039784	1.28	1.32	1.15
ENSBTAG00000017273	1.28	1.4	1.31
ENSBTAG00000030962	1.29	1.37	1.25
ENSBTAG00000046644	1.29	1.41	1.37
ENSBTAG00000018274	1.29	1.35	1.4
ENSBTAG00000014922	1.29	1.13	1.15
ENSBTAG00000030521	1.29	1.55	1.69
ENSBTAG00000002385	1.3	1.41	1.43
ENSBTAG00000010493	1.3	1.35	1.42
ENSBTAG00000060963	1.31	1.41	1.03
ENSBTAG00000017461	1.31	1.56	1.32
ENSBTAG00000017122	1.31	1.38	1.45
ENSBTAG00000009677	1.31	1.56	1.42
ENSBTAG00000046944	1.31	2.1	1.33
ENSBTAG00000012719	1.33	1.66	1.3
ENSBTAG00000009183	1.35	1.57	1.3
ENSBTAG00000005063	1.35	1.58	1.6
ENSBTAG00000038154	1.36	1.45	1.43
ENSBTAG00000010772	1.37	1.4	1.42
ENSBTAG00000016429	1.37	1.43	1.08
ENSBTAG00000001824	1.38	1.66	1.35
ENSBTAG00000015579	1.38	1.29	1.43
ENSBTAG00000019822	1.38	1.45	1.32
ENSBTAG00000017113	1.39	1.47	1.31
ENSBTAG00000021013	1.4	1.07	1.73
ENSBTAG00000048122	1.4	1.43	1.15
ENSBTAG00000012989	1.4	1.76	1.43
ENSBTAG00000003617	1.4	1.41	1.42
ENSBTAG00000053086	1.4	1.59	1.42
ENSBTAG00000021338	1.41	1.29	1.45
ENSBTAG00000053934	1.41	1.49	1.04
ENSBTAG00000012322	1.42	1.35	1.39
ENSBTAG00000035998	1.43	1.75	1.42
ENSBTAG00000053806	1.44	1.4	1.54
ENSBTAG00000019517	1.44	1.57	1.45
ENSBTAG00000012059	1.45	1.41	1.45
ENSBTAG00000023787	1.48	1.8	1.66
ENSBTAG00000017040	1.48	1.51	1.51
ENSBTAG00000054103	1.49	1.36	1.41
ENSBTAG00000045849	1.51	1.49	1.04
ENSBTAG00000014878	1.53	1.43	1.57
ENSBTAG00000046580	1.55	2.06	1.62
ENSBTAG00000003258	1.56	1.62	1.28
ENSBTAG00000012050	1.59	1.87	1.55
ENSBTAG00000047700	1.65	1.38	1.38
ENSBTAG00000023472	1.69	1.99	1.58
ENSBTAG00000012504	1.69	1.5	1.54
ENSBTAG00000018920	1.73	1.37	1.67
ENSBTAG00000025496	1.78	1.85	1.78
ENSBTAG00000013191	1.94	2.52	2.17
ENSBTAG00000047680	1.98	2.35	2.23
ENSBTAG00000018016	2.07	2.24	2.42
ENSBTAG00000014762	2.08	2.44	2.75
ENSBTAG00000019979	2.36	2.64	2.76
ENSBTAG00000012403	2.37	2.42	2.34
ENSBTAG00000016061	2.52	3.04	3.16
ENSBTAG00000013178	3.03	4.34	3.54
ENSBTAG00000013167	3.12	3.36	3.01
ENSBTAG00000014707	3.69	4.71	4.33
ENSBTAG00000038757	4.02	4.8	3.56
ENSBTAG00000038748	4.15	6.35	4.54
ENSBTAG00000051412	4.59	7.61	6.92
